# Supplementary material for: Real-world Data on Risk Factors for Emergency Department Visits to Treat Outpatient Chemotherapy-Associated Toxicities
Source: Cancer Res Commun. 2025 Jun 16;5(6):973–80. doi: 10.1158/2767-9764.CRC-24-0631 (PMC12169210; doi:10.1158/2767-9764.CRC-24-0631)
Supplement: Supplementary Table 1 — Frequency of events by authorizing provider specialty [file crc-24-0631_supplementary_table_1_suppst1.xlsx]

## Sheet: Supplementary Table 1
Supplementary Table 1. Frequency of events by authorizing provider specialty.
Authorizing Provider Specialty	Events,a No. (%)	Patients Treated,b No. (%)	Visits Per 100 Patientsc	Authorizing Providers, No.
Breast	553 (20.7%)	4022 (39.7%)	13.7494	5
General	398 (14.9%)	1458 (14.4%)	27.2977	3
Malignant Heme	373 (14%)	1342 (13.3%)	27.7943	5
GI	728 (27.3%)	1136 (11.2%)	64.0845	2
GU	306 (11.5%)	1102 (10.9%)	27.7677	3
Melanoma/Skin	103 (3.9%)	599 (5.9%)	17.1953	1
H&N	123 (4.6%)	309 (3.1%)	39.8058	1
Gyn	85 (3.2%)	152 (1.5%)	55.9211	2
Abbreviations: Heme, hematologic; GI, gastrointestinal; GU, genitourinary; H&N, head and neck; Gyn, gynecologic. aProvider is defined as the authorizing provider of the antineoplastic treatment associated with an ED visit within 30 days of treatment. Percent is based on the total events, 2669. bProvider is the authorizing provider of at least one dose of any antineoplastic treatment. Each patient…
