# Supplementary material for: Real-world Data on Risk Factors for Emergency Department Visits to Treat Outpatient Chemotherapy-Associated Toxicities
Source: Cancer Res Commun. 2025 Jun 16;5(6):973–80. doi: 10.1158/2767-9764.CRC-24-0631 (PMC12169210; doi:10.1158/2767-9764.CRC-24-0631)
Supplement: Supplementary Table 2 — Subset of study population showing only gastrointestinal and genitourinary cancer patients [file crc-24-0631_supplementary_table_2_suppst2.xlsx]

## Sheet: Supplementary Table 2
Supplementary Table 2. Subset of study population showing only gastrointestinal and genitourinary cancer patients.
	Total (N = 1208) No. (%)	Cohort 0: Patients without events (n = 614) No. (%)	Cohort 1: Patients with events (n = 594) No. (%)
GI	787 (100%)	385 (100%)	402 (100%)
Colon/Rectum	290 (37%)	161 (42%)	129 (32%)
Pancreas	167 (21%)	63 (16%)	104 (26%)
Stomach	81 (10%)	44 (11%)	37 (9%)
Esophagus	59 (7%)	27 (7%)	32 (8%)
Bile Duct	42 (5%)	15 (4%)	27 (7%)
Anus	27 (3%)	19 (5%)	8 (2%)
Liver	27 (3%)	6 (2%)	21 (5%)
Other	27 (3%)	14 (4%)	13 (3%)
Peritoneum	24 (3%)	10 (3%)	14 (3%)
Appendix	14 (2%)	9 (2%)	5 (1%)
Gallbladder	11 (1%)	4 (1%)	7 (2%)
Ampulla of Vater	7 (1%)	5 (1%)	2 (0%)
GE Junction	6 (1%)	4 (1%)	2 (0%)
Small Intestine	5 (1%)	4 (1%)	1 (0%)
GU	421 (100%)	229 (100%)	192 (100%)
Prostate	238 (57%)	145 (63%)	93 (48%)
Bladder	72 (17%)	28 (12%)	44 (23%)
Kidney	70 (17%)	37 (16%)	33 (17%)
Testicle	28 (7%)	14 (6%)	14 (7%)
Other	13 (3%)	5 (2%)	8 (4%)
Abbreviations: GI, gastrointestinal; GU, genitourinary.
